# Supplementary material for: Phylogeny, structural evolution and functional diversification of the plant PHOSPHATE1 gene family: a focus on Glycine max
Source: BMC Evol Biol. 2013 May 24;13:103. doi: 10.1186/1471-2148-13-103 (PMC3680083; doi:10.1186/1471-2148-13-103)
Supplement: Additional file 1: Table S1 — Information of the PHO1 gene family used in the present work. [file 1471-2148-13-103-S1.xlsx]

## Sheet: table S2
Table S1. Information of the PHO1; gene family used in the present work.
green plants	Taxonomy	Organism	Gene name	Gene accession numbers	Physical position (or clone number)
	green algea	Micromonas pusilla RCC299	MpuPHO1	EuGene.0900010430	Chr_09: 827621 - 830587
		(Mpu)
		Ostreococcus lucimarinus	OluPHO1	Eugene.1100010327	Chr_11: 586724 - 589302
		(Olu)
	Moss	Physcomitrella patens ssp patens	PpaPHO1; H1	Pp1s49_134V6	scaffold_49: 1144350 - 1149726
		(Ppa)	PpaPHO1; H2	Pp1s9_336V6	scaffold_9: 2348287 - 2354566
			PpaPHO1; H3	Pp1s74_74V6	scaffold_74: 429162 - 435165
			PpaPHO1; H4	Pp1s20_162V6	scaffold_20: 981506 - 985523
			PpaPHO1; H5	Pp1s122_153V6	scaffold_122: 964705 - 970924
			PpaPHO1; H6	Pp1s247_14V6	scaffold_247: 201132 - 206297
			PpaPHO1; H7	Pp1s353_59V6	scaffold_353: 370666 - 375646
	Lycophyte	Selaginella moellendorffii	SmoPHO1; H1		scaffold_43: 1476089 - 1478917
		(Smo)	SmoPHO1; H2		scaffold_149:111,077..113,486
			SmoPHO1; H3		scaffold_127:134302..137192
			SmoPHO1; H4		scaffold_127:121370..124261
			SmoPHO1; H5		scaffold_127:108224..111124
			SmoPHO1; H6		scaffold_61:523433..526452
			SmoPHO1; H7		scaffold_4:2195416..2197812
			SmoPHO1; H8		scaffold_4:1898392..1901266
			SmoPHO1; H9		scaffold_109:178653..185803
			SmoPHO1; H10		scaffold_4:1885098..1887975
	Gymnosperm	Picea glauca	PglPHO1; H1	BT100948.1| CO476379.2 CO475552.2
		(Pgl)	PglPHO1; H2	CK444255.2 DR464181.1 GE476418.1 DV993519.1
			PglPHO1; H3	GE483030.1 DR464181.1
		Pinus taeda	PtaPHO1; H1	CX650681.1 CF667674.1 CF666343.1
		(Pta)	PtaPHO1; H2	CX647948.1 DR058385.1 CF389641.1 DR078473.1
			PtaPHO1; H3	DR120577.1 DR120496.1 CO175232.1 CV031597.1
	Angiosperm	Aquilegia coerulea	AcoPHO1; H1	Aquca_002_00686	scaffold_2: 5312901 - 5317769
		(Aco)	AcoPHO1; H2	Aquca_002_00685	scaffold_2: 5305064 - 5309772
			AcoPHO1; H3	Aquca_002_01053	scaffold_2: 7889930 - 7894866
			AcoPHO1; H4	Aquca_034_00302	scaffold_34: 1997109 - 2004766
			AcoPHO1; H5	Aquca_002_00684	scaffold_2: 5299337 - 5303344
		Arabidopsis thaliana	AthPHO1	At3g23430	Chr3: 8387508 - 8393296
		(Ath)	AthPHO1; H1	At1g68740	Chr1: 25812449 - 25816657
			AthPHO1; H2	At2g03260	Chr2: 987934 - 992332
			AthPHO1; H3	At1g14040	Chr1: 4810488 - 4814543
			AthPHO1; H4	At4g25350	Chr4: 12963382 - 12966448
			AthPHO1; H5	At2g03240	Chr2: 973413 - 977337
			AthPHO1; H6	At2g03250	Chr2: 982173 - 986662
			AthPHO1; H7	At1g26730	Chr1: 9241435 - 9244650
			AthPHO1; H8	At1g35350	Chr1: 12981251 - 12984583
			AthPHO1; H9	At3g29060	Chr3: 11044990 - 11048465
			AthPHO1; H10	At1g69480	Chr1: 26114112 - 26117797
		Brachypodium distachyon	BdiPHO1; H1	Bradi1g42347.1	Bd1: 39393808 - 39398145
		(Bdi)	BdiPHO1; H2	Bradi3g54920.1	Bd3: 55309926 - 55315401
		Brassica rapa	BraPHO1; H1	Bra033080	A02: 21508350 - 21512303
		(Bra)	BraPHO1; H2	Bra019688	A06: 4967977 - 4971809
			BraPHO1; H3	Bra004383	A07: 18348355 - 18351623
			BraPHO1; H4	Bra010468	A08: 14689953 - 14693200
			BraPHO1; H5	Bra016284	A08: 17693459 - 17696957
			BraPHO1; H6	Bra036222	A09: 2121095 - 2124724
			BraPHO1; H7	Bra024691	A09: 23481146 - 23487608
			BraPHO1; H8	Bra023727	A01: 19410528 - 19416168
			BraPHO1; H9	Bra038357	A02: 11005063 - 11008682
			BraPHO1; H10	Bra014948	A07: 5008044 - 5013882
			BraPHO1; H11	Bra004017	A07: 16345866 - 16349434
			BraPHO1; H12	Bra004334	A07: 18052564 - 18056229
			BraPHO1; H13	Bra026565	A02: 20298972 - 20302472
			BraPHO1; H14	Bra019690	A06: 4951359 - 4955193
			BraPHO1; H15	Bra019686	A06: 4995844 - 5002612
			BraPHO1; H16	Bra024782	A06: 23406625 - 23410718
			BraPHO1; H17	Bra024783	A06: 23411635 - 23416391
			BraPHO1; H18	Bra024784	A06: 23431966 - 23436310
			BraPHO1; H19	Bra017393	A09: 14913831 - 14920913
			BraPHO1; H20	Bra017394	A09: 14938854 - 14945030
			BraPHO1; H21	Bra017395	A09: 14961287 - 14965868
			BraPHO1; H22	Bra026863	A09: 34020409 - 34025779
			BraPHO1; H23	Bra026864	A09: 34028578 - 34033228
		Citrus clementina	CclPHO1; H1	Ciclev10004390m.g	scaffold_9: 6272842 - 6279562
		(Ccl)	CclPHO1; H2	Ciclev10011127m.g	scaffold_6: 25107389 - 25111099
			CclPHO1; H3	Ciclev10030739m.g	scaffold_4: 19921298 - 19926352
			CclPHO1; H4	Ciclev10030808m.g	scaffold_4: 24123583 - 24127783
			CclPHO1; H5	Ciclev10033381m.g	scaffold_4: 24131125 - 24134713
			CclPHO1; H6	Ciclev10013608m.g	scaffold_6: 21945663 - 21948876
			CclPHO1; H7	Ciclev10011324m.g	scaffold_6: 21950946 - 21954540
		Carica papaya	CpaPHO1; H1	evm.TU.supercontig_1.242	supercontig_1: 3482753 - 3487435
		(Cpa)	CpaPHO1; H2	evm.TU.supercontig_1.59	supercontig_1: 1109146 - 1112801
			CpaPHO1; H3	evm.TU.supercontig_14.107	supercontig_14: 1329201 - 1333093
			CpaPHO1; H4	evm.TU.supercontig_480.1	supercontig_480: 2187 - 5633
		Capsella rubella	CruPHO1; H1	Carubv10008856m.g	scaffold_1: 8741080 - 8744691
		(Cru)	CruPHO1; H2	Carubv10010925m.g	scaffold_1: 12446453 - 12449694
			CruPHO1; H3	Carubv10020007m.g	scaffold_2: 9529043 - 9533023
			CruPHO1; H4	Carubv10016708m.g	scaffold_5: 3433578 - 3437041
			CruPHO1; H5	Carubv10004221m.g	scaffold_7: 5838491 - 5841968
			CruPHO1; H6	Carubv10019828m.g	scaffold_2: 9193821 - 9197487
			CruPHO1; H7	Carubv10013014m.g	scaffold_3: 8633846 - 8639761
			CruPHO1; H8	Carubv10011174m.g	scaffold_1: 4895030 - 4899065
			CruPHO1; H9	Carubv10016686m.g	scaffold_5: 840320 - 844413
			CruPHO1; H10	Carubv10018647m.g	scaffold_5: 853447 - 857693
			CruPHO1; H11	Carubv10016880m.g	scaffold_5: 862414 - 865038
		Cucumis sativus	CsaPHO1; H1	Cucsa.033880.1	scaffold02995: 208357 - 210520
		(Csa)	CsaPHO1; H2	Cucsa.158130.1	scaffold01142: 252522 - 258119
			CsaPHO1; H3	Cucsa.158140.1	scaffold01142: 265493 - 269904
			CsaPHO1; H4	Cucsa.255580.1	scaffold02229: 3509497 - 3516035
			CsaPHO1; H5	Cucsa.284060.1	scaffold02653: 958396 - 962995
			CsaPHO1; H6	Cucsa.284810.1	scaffold02653: 1434946 - 1439862
			CsaPHO1; H7	Cucsa.284830.1	scaffold02653: 1444024 - 1449351
		Citrus sinensis	CsiPHO1; H1	orange1.1g004804m.g	scaffold00138: 234497 - 237691
		(Csi)	CsiPHO1; H2	orange1.1g004104m.g	scaffold00003: 3238853 - 3243061
			CsiPHO1; H3	orange1.1g003778m.g	scaffold00019: 856101 - 861088
			CsiPHO1; H4	orange1.1g004285m.g	scaffold00129: 4278 - 11041
			CsiPHO1; H5	orange1.1g005159m.g	scaffold00015: 1382758 - 1386854
		Eucalyptus grandis	EgrPHO1; H1	Eucgr.I01962.1	scaffold_9: 29526826 - 29529396
		(Egr)	EgrPHO1; H2	Eucgr.I01967.1	scaffold_9: 29551102 - 29555833
			EgrPHO1; H3	Eucgr.I01970.1	scaffold_9: 29562621 - 29567571
			EgrPHO1; H4	Eucgr.B03203.1	scaffold_2: 57030282 - 57035358
			EgrPHO1; H5	Eucgr.B03070.1	scaffold_2: 55673188 - 55678292
			EgrPHO1; H6	Eucgr.H00140.1	scaffold_8: 1330209 - 1337636
			EgrPHO1; H7	Eucgr.H00141.1	scaffold_8: 1345212 - 1354387
			EgrPHO1; H8	Eucgr.H03016.1	scaffold_8: 44154667 - 44162783
		Glycine max	GmaPHO1; H1	Glyma02g00640.1	Gm02: 431966-445059
		(Gma)	GmaPHO1; H2	Glyma07g35520.1	Gm07:40739303-40745435
			GmaPHO1; H3	Glyma09g37000.1	Gm09:42569591-42574821
			GmaPHO1; H4	Glyma10g00720.1	Gm10: 462749- 473596
			GmaPHO1; H5	Glyma10g32670.1	Gm10:41086928 - 41098411
			GmaPHO1; H6	Glyma18g49680.1	Gm18: 59047935- 59053221
			GmaPHO1; H7	Glyma20g03960.1	Gm20: 3941935- 3942517
			GmaPHO1; H8	Glyma20g34930.1	Gm20: 43254112- 43263850
			GmaPHO1; H9	Glyma20g04130.1	Gm20: 4192557 - 4200205
			GmaPHO1; H10	Glyma20g04150.1	Gm20: 4203443 - 4211401
			GmaPHO1; H11	Glyma20g04160.1	Gm20:4213809-4221745
			GmaPHO1; H12	Glyma01g22990.1	Gm01: 29393584 - 29399494
			GmaPHO1; H13	Glyma02g12320.1	Gm02: 10589200 - 10594873
			GmaPHO1; H14	Glyma02g14440.1	Gm02: 12980216 - 12986470
		Linum usitatissimum	LusPHO1; H1	Lus10021164	scaffold11: 43214 - 49054
		(Lus)	LusPHO1; H2	Lus10019155	scaffold30: 423035 - 427647
			LusPHO1; H3	Lus10034400	scaffold310: 1110958 - 1115784
			LusPHO1; H4	Lus10011799	scaffold610: 254050 - 260099
			LusPHO1; H5	Lus10030440	scaffold917: 126221 - 129720
			LusPHO1; H6	Lus10030439	scaffold917: 120601 - 123847
			LusPHO1; H7	Lus10030438	scaffold917: 113661 - 117005
			LusPHO1; H8	Lus10026623	scaffold617: 713982 - 717298
			LusPHO1; H9	Lus10037147	scaffold462: 413895 - 417144
			LusPHO1; H10	Lus10036779	scaffold31: 582029 - 585276
			LusPHO1; H11	Lus10036781	scaffold31: 592312-595400
		Malus domestica	MdoPHO1; H1	MDP0000157356	MDC001594.207: 6009 - 9641
		(Mdo)	MdoPHO1; H2	MDP0000221400	MDC022559.287: 8905 - 12537
			MdoPHO1; H3	MDP0000124718	MDC009297.147: 1750 - 10344
			MdoPHO1; H4	MDP0000296215	MDC014193.228: 436 - 8472
			MdoPHO1; H5	MDP0000138636	MDC011721.76: 6366 - 15585
			MdoPHO1; H6	MDP0000318625	MDC029462.35: 5219 - 15069
			MdoPHO1; H7	MDP0000178532	MDC006363.247: 3588 - 6768
			MdoPHO1; H8	MDP0000291759	MDC008896.229: 4989 - 8169
			MdoPHO1; H9	MDP0000770059	MDC009334.231: 1824 - 5005
			MdoPHO1; H10	MDP0000290974	MDC010601.587: 1963 - 6506
			MdoPHO1; H11	MDP0000242498	MDC014227.63: 1734 - 5398
		Manihot esculenta	MesPHO1; H1	cassava4.1_033476m.g	scaffold01551: 483812 - 490397
		(Mes)	MesPHO1; H2	cassava4.1_001992m.g	scaffold06656: 305040 - 310113
			MesPHO1; H3	cassava4.1_031584m.g	scaffold04233: 251968 - 255201
			MesPHO1; H4	cassava4.1_022115m.g	scaffold11341: 714371 - 718031
			MesPHO1; H5	cassava4.1_022671m.g	scaffold03079: 189657 - 194998
			MesPHO1; H6	cassava4.1_002206m.g	scaffold12086: 147498 - 151323
			MesPHO1; H7	cassava4.1_025980m.g	scaffold10563: 997131 - 1003086
		Mimulus guttatus	MguPHO1; H1	mgv1a001811m.g	scaffold_66: 1203419 - 1207529
		(Mgu)	MguPHO1; H2	mgv1a001525m.g	scaffold_22: 371337 - 375456
			MguPHO1; H3	mgv1a002044m.g	scaffold_11: 12057 - 15826
			MguPHO1; H4	mgv1a025205m.g	scaffold_37: 1709498 - 1713145
			MguPHO1; H5	mgv1a001647m.g	scaffold_26: 259506 - 263737
			MguPHO1; H6	mgv1a001431m.g	scaffold_37: 751423 - 755618
			MguPHO1; H7	mgv1a023085m.g	scaffold_37: 735929 - 739664
		Medicago truncatula	MtrPHO1; H1	Medtr1g075640.1	chr1: 19242019 - 19250171
		(Mtr)	MtrPHO1; H2	Medtr2g077690.1	chr2: 24006180 - 24014693
			MtrPHO1; H3	Medtr5g045230.1	Chr5: 18914951 - 18915609
			MtrPHO1; H4	Medtr5g045240.1	Chr5: 18916240 - 18919804
			MtrPHO1; H5	Medtr7g011330.1	chr7: 2494558 - 2501094
			MtrPHO1; H6	Medtr7g011350.1	chr7: 2508086 - 2519416
		Oryza sativa ssp japonica	OsaPHO1; H1	Os01g02000.1	Chr1: 537710 - 543355
		(Osa)	OsaPHO1; H2	Os02g56510.1	Chr2: 34609408 - 34615666
			OsaPHO1; H3	Os06g29790.1	Chr6: 17130053 - 17134973
		Prunus persica	PpePHO1; H1	ppa001662m	scaffold_3: 19513691 - 19518100
		(Ppe)	PpePHO1; H2	ppa001691m	scaffold_1: 3033322 - 3041315
			PpePHO1; H3	ppa001513m	scaffold_1: 27305797 - 27310045
			PpePHO1; H4	ppa001601m	scaffold_1: 28683077 - 28688235
			PpePHO1; H5	ppa014810m	scaffold_1: 27301227 - 27305135
		Populus trichocarpa	PtrPHO1; H1	Potri.017G086800	Chr17: 10433862 - 10439838
		(Ptr)	PtrPHO1; H2	Potri.008G110800	Chr08: 7065812 - 7071152
			PtrPHO1; H3	Potri.010G069000	Chr10: 9615960 - 9624357
			PtrPHO1; H4	Potri.010G165300	Chr10: 16905446 - 16909093
			PtrPHO1; H5	Potri.010G132300	Chr10: 14708712 - 14714441
			PtrPHO1; H6	Potri.010G164900	Chr10: 16885666 - 16889577
			PtrPHO1; H7	Potri.010G165800	Chr10: 16935711 - 16945240
			PtrPHO1; H8	Potri.008G110800	Chr08: 7065812-7071149
			PtrPHO1; H9	Potri.008G090300	Chr08: 5657579 - 5663592
			PtrPHO1; H10	Potri.008G169400	Chr08: 11569013 - 11576712
			PtrPHO1; H11	Potri.008G090400	Chr08: 5664558 - 5668256
			PtrPHO1; H12	Potri.016G032900	Chr16: 1872547 - 1876343
		Phaseolus vulgaris	PvuPHO1; H1	Phvul.008G038300	Chr08: 3234893 - 3240176
		(Pvu)	PvuPHO1; H2	Phvul.002G091500	Chr02: 15707010 - 15711919
			PvuPHO1; H3	Phvul.007G275300	Chr07: 51315394 - 51327803
			PvuPHO1; H4	Phvul.003G024600	Chr03: 2172247 - 2178407
			PvuPHO1; H5	Phvul.007G124500	Chr07: 23764302 - 23774548
			PvuPHO1; H6	Phvul.002G169700	Chr02: 31290312 - 31295950
			PvuPHO1; H7	Phvul.002G169600	Chr02: 31271901 - 31279943
		Ricinus communis	RcoPHO1; H1	29635.m000446	29635: 29220 - 32730
		(Rco)	RcoPHO1; H2	29813.m001531	29813: 507141 - 510673
			RcoPHO1; H3	29813.m001532	29813: 517255 - 520925
			RcoPHO1; H4	29981.m000585	29981: 123866 - 132322
			RcoPHO1; H5	30138.m003830	30138: 28868 - 34055
		Sorghum bicolor	SbiPHO1; H1	Sb03g008460.1	chromosome_3: 8984803 - 8989544
		(Sbi)	SbiPHO1; H2	Sb04g036730.1	chromosome_4: 66532734 - 66538702
			SbiPHO1; H3	Sb10g014220.1	chromosome_10: 23096726 - 23101463
		Setaria italica	SitPHO1; H1	Si000294m.g	scaffold_5: 6365500 - 6370444
		(Sit)	SitPHO1; H2	Si016343m.g	scaffold_1: 41039587 - 41045398
			SitPHO1; H3	Si005850m.g	scaffold_4: 17829301 - 17833853
		Thellungiella halophila	ThaPHO1; H1	Thhalv10024522m.g	scaffold_1: 6264718 - 6268166
		(Tha)	ThaPHO1; H2	Thhalv10006900m.g	scaffold_5: 6521890 - 6525209
			ThaPHO1; H3	Thhalv10005314m.g	scaffold_6: 5451492 - 5455160
			ThaPHO1; H4	Thhalv10018151m.g	scaffold_9: 5143469 - 5147495
			ThaPHO1; H5	Thhalv10018143m.g	scaffold_9: 5643258 - 5647206
			ThaPHO1; H6	Thhalv10020107m.g	scaffold_13: 292265 - 298473
			ThaPHO1; H7	Thhalv10028451m.g	scaffold_3: 3890101 - 3893598
			ThaPHO1; H8	Thhalv10006818m.g	scaffold_5: 10680889 - 10684715
			ThaPHO1; H9	Thhalv10003663m.g	scaffold_6: 7038778 - 7042818
			ThaPHO1; H10	Thhalv10003709m.g	scaffold_6: 7044308 - 7048525
			ThaPHO1; H11	Thhalv10003656m.g	scaffold_6: 7055958 - 7059955
		Vitis vinifera	VviPHO1; H1	GSVIVT01012001001	chr1: 2286639 - 2292078
		(Vvi)	VviPHO1; H2	GSVIVG01003219001	chr1: 14039774 - 14044487
			VviPHO1; H3	GSVIVG01004438001	chrUn: 38566736 - 38570952
			VviPHO1; H4	GSVIVG01003225001	chr1: 14194102 - 14198256
			VviPHO1; H5	GSVIVG01003222001	chr1: 14162394 - 14167671
			VviPHO1; H6	GSVIVG01003226001	chr1: 14198851 - 14219965
			VviPHO1; H7	GSVIVG01011452001	chr14: 29768106 - 29770197
			VviPHO1; H8	GSVIVG01027857001	chr5: 8695388 - 8700349
		Zea mays	ZmaPHO1; H1	GRMZM2G064657_T01	6: 122394862 - 122399343
		(Zma)	ZmaPHO1; H2	GRMZM2G466545_T01	4: 171917079 - 171922792
	Outgroups
		Mus musculus	MmuXPR1	NM_011273.2 GI: 71067118	Chr1:69129125 - 69270627
		Homo sapiens	HsaXPR1	NM_004736.3 GI: 208609980	Chr1:32089788 - 32348057
		Caenorhabditis elegans	CelSYG1	NM_076056.6 GI: 392925498	ChrX:2509741 - 2515309
		Saccharomyces cerevisiae S288c	SceSYG1	NM_001179397.3 GI: 398364420	ChrXV:798674 - 800731
